# Supplementary material for: Genome-wide identification of the KNOTTED HOMEOBOX gene family and their involvement in stalk development in flowering Chinese cabbage
Source: Front Plant Sci. 2022 Nov 10;13:1019884. doi: 10.3389/fpls.2022.1019884 (PMC9686407; doi:10.3389/fpls.2022.1019884)
Supplement: Supplementary file 1 [file DataSheet_1.xls]

## Sheet: Table S1
Table S1 List of primers used in the paper.
Gene names	Forward primer (5'-3')	Reverse primer (5'-3')
BcKNAT1	ACATGAAAGCAGATCCACTCCTC	TCGGAAGCAATTCTCAGTCGT
BcKNAT2	AAAGGTGGGAGCTCCTTTGG	ACAGGTCCTGAAGTTGCGTT
BcKANT3	AAAGCATGGTGGCAGTCTCA	CCGCTCTCTTCCGCTATTGT
BcKNAT4	AAAGCTTGGTGGCAGTCTCA	TCACCTGCATTACTTCTGCGT
BcKNAT5	TGTCGTTTACCAGCTCCCAC	CGGAAGAGTCGAAGGAGAGC
BcKNAT6	GGACTTTCGGATGGTGCAGT	CTTCAGTAGGGTATGGCCACTT
BcKNAT7	GAGCCACAGTAGGCGGAG	GCGAGAATCCAACGGCTGTC
BcSTM	CGTCGAGTTAGGTTATGGAGAGG	AGTTGCTGGCGAGCTTCCTTA
BcKNATM	AAGCCATCCTCTCTATGGGC	CGGTGGGTTTCGATAATAGGC
BcGADPH	CAGGTTTGGAATTGTCGAGG	GAGCTGTGGAAGCACCTTTC
		·

## Sheet: Table S2
Table S2 List of primers used for subcellar localization.
Gene names	Forward primer (5'-3')	Reverse primer (5'-3')
BcKNOX1	ggtatcgataagcttATGGAAGAATATCAACATGAAAGCAGA	catactagtggatccTGGTCCAAGACGATAAGGGC
BcKNOX3	ggtatcgataagcttATGGCGTTTCATCAGAATCATCT	catactagtggatccCGTGAACCGCTCTCTTCCG
BcKNOX4	ggtatcgataagcttATGGCGTTTCATCACAATCA	catactagtggatccCACTAGCATTATTCGTTTAATCGT
BcKNOX5	ggtatcgataagcttATGTCGTTTACCAGCTCCCA	catactagtggatccCCGTTTACGTTTGTTCTTGGAGG
BcKNOX7	ggtatcgataagcttATGGAAGAAGCTGCGTTAGGT	catactagtggatccGCTGGTGGTTGCGGAGGT
BcSTM	ggtatcgataagcttATGGAGAGTGGTTCCAACAGC	catactagtggatccAAGCATGGTCGAGGAGATGTG

## Sheet: Table S3
Table S3 List of primers used for Yeast two-hybrid assay.
Gene names	Forward primer (5'-3')	Reverse primer (5'-3')
BcKNOX	atggccatggaggccgaattcATGGAAGAATATCAACATGAAAGCAGA	ccgctgcaggtcgacggatccTTATGGTCCAAGACGATAAGGGC
BcRGA1	ggaggccagtgaattcATGAAGAGGGATCTTCATCAGTTCC	cgagctcgatggatccTAAACGAGCTCGGTACCCGG
BcRGL1	ggaggccagtgaattcATGAAGAGAGAGCATGGTCACC	cgagctcgatggatccTTATTCCACACGATTGAAACGCC

## Sheet: Table S4
Table S4 List of primers used for Bimolecular Fluorescence Complementation Assay.
Gene names	Forward primer (5'-3')	Reverse primer (5'-3')
BcRGL1	ggcgcgccactagtggatccATGAAGAGAGAGCATGGTCACC	gcggtaccctcgaggtcgacTTCCACACGATTGAAACGCC
BcRGA1	ggcgcgccactagtggatccATGAAGAGGGATCTTCATCAGTTCC	gcggtaccctcgaggtcgacACGAGCTCGGTACCCGGG
BcKNOX1	ggcgcgccactagtggatccATGGAAGAATATCAACATGAAAGCAGA	gcggtaccctcgaggtcgacTGGTCCAAGACGATAAGGGC
